# Supplementary material for: Effect of Vancomycin, Gentamicin and Clindamycin on Cartilage Cells In Vitro
Source: Biomedicines. 2023 Nov 25;11(12):3143. doi: 10.3390/biomedicines11123143 (PMC10740484; doi:10.3390/biomedicines11123143)
Supplement: Supplementary file 1 [file biomedicines-11-03143-s001.zip]

Archive with 1 entries (1 files):
- biomedicines-2657408-supplementary.pdf
